# Supplementary material for: A new species of Epidendrum L. (Orchidaceae) of pendulous habit from Peru
Source: PhytoKeys. 2021 Nov 3;184:55–66. doi: 10.3897/phytokeys.184.70844 (PMC8580958; doi:10.3897/phytokeys.184.70844)
Supplement: XML Treatment for Epidendrum lufinorum [file phytokeys.184.70844-treatment1.xml]

<!DOCTYPE tp:taxon-treatment
  PUBLIC "-//TaxonX//DTD Taxonomic Treatment Publishing DTD v0 20100105//EN" "tax-treatment-NSO.dtd">
<tp:taxon-treatment xmlns:tp="http://www.plazi.org/taxpub"><tp:treatment-meta><kwd-group><label>Taxon classification</label><kwd><named-content xmlns:xlink="http://www.w3.org/1999/xlink" content-type="kingdom">Plantae</named-content></kwd><kwd><named-content xmlns:xlink="http://www.w3.org/1999/xlink" content-type="order">Asparagales</named-content></kwd><kwd><named-content xmlns:xlink="http://www.w3.org/1999/xlink" content-type="family">Orchidaceae</named-content></kwd></kwd-group><mixed-citation publication-type="journal"><person-group><name><surname>Horna</surname><given-names>Luis Ocupa</given-names></name><name><surname>Hágsater</surname><given-names>Eric</given-names></name><name><surname>Jiménez</surname><given-names>Marco M.</given-names></name></person-group><article-title>A new species of <italic><tp:taxon-name><tp:taxon-name-part taxon-name-part-type="genus" reg="Epidendrum">Epidendrum</tp:taxon-name-part></tp:taxon-name></italic> L. (<tp:taxon-name><tp:taxon-name-part taxon-name-part-type="family">Orchidaceae</tp:taxon-name-part></tp:taxon-name>) of pendulous habit from Peru</article-title><source>PhytoKeys</source><day>03</day><month>11</month><year>2021</year><volume>184</volume><fpage>55</fpage><lpage>66</lpage><pub-id pub-id-type="doi">10.3897/phytokeys.184.70844</pub-id></mixed-citation></tp:treatment-meta><tp:nomenclature><tp:taxon-name>
            <object-id xmlns:xlink="http://www.w3.org/1999/xlink" content-type="arpha" xlink:type="simple">87EA92D4-77CA-5E82-A084-1188ECD2E11D</object-id>
            <tp:taxon-name-part taxon-name-part-type="genus" reg="Epidendrum">Epidendrum</tp:taxon-name-part>
            <tp:taxon-name-part taxon-name-part-type="species" reg="lufinorum">lufinorum</tp:taxon-name-part>
            <object-id xmlns:xlink="http://www.w3.org/1999/xlink" content-type="ipni" xlink:type="simple">urn:lsid:ipni.org:names:77221545-1</object-id>
          </tp:taxon-name><tp:taxon-authority>Ocupa &amp; Hágsater</tp:taxon-authority><tp:taxon-status xmlns:xlink="http://www.w3.org/1999/xlink" xlink:type="simple">sp. nov.</tp:taxon-status><xref ref-type="fig" rid="F1">Figs 1</xref><xref ref-type="fig" rid="F2">, 2</xref><xref ref-type="fig" rid="F4">, 4C</xref></tp:nomenclature><tp:treatment-sec sec-type="material" id="SECID0EZJAC"><title>Type.</title><p>Peru. Cajamarca: San Ignacio, in a coffee plantation, close to the caserío Villa Rica, DDM <named-content xmlns:xlink="http://www.w3.org/1999/xlink" content-type="dwc:verbatimCoordinates" xlink:type="simple"><named-content content-type="geo-json" specific-use="{&#34;type&#34;:&#34;Point&#34;,&#34;coordinates&#34;:[-78.886793,-5.086012]}" id="NCID0ECKAC" xlink:type="simple">5°5.1607'S, 78°53.2076'W</named-content></named-content>, elev. 1690 m, 03 April 2016, <italic>Ocupa 211</italic> (holotype: <abbrev xmlns:xlink="http://www.w3.org/1999/xlink" content-type="institution" xlink:title="Herbarium Truxillense" id="ABBRID0EJKAC" xlink:type="simple">HUT</abbrev>!).</p><p>Similar to <italic><tp:taxon-name><tp:taxon-name-part taxon-name-part-type="genus" reg="Epidendrum">Epidendrum</tp:taxon-name-part><tp:taxon-name-part taxon-name-part-type="species" reg="laxicaule">laxicaule</tp:taxon-name-part></tp:taxon-name></italic> D.E.Benn &amp; Christenson, but differs in having smaller dorsal sepal (i.e. 2.4 × 0.4 cm vs. 3.2 × 0.6 cm) which is oblong-oblanceolate (vs. narrowly oblanceolate), with an obtuse apex (vs. acute), the linear and obtuse petals (vs. narrowly linear-lanceolate and acuminate), lip transversely cordate (vs. transverse), disc with 5 parallel and central ribs (vs. 5 parallel ribs projecting distally), a gibbous vesicle (vs. globose) and the stem section terete (vs. elliptic).</p><fig id="F1" position="float" orientation="portrait"><object-id xmlns:xlink="http://www.w3.org/1999/xlink" content-type="doi" xlink:type="simple">10.3897/phytokeys.184.70844.figure1</object-id><object-id xmlns:xlink="http://www.w3.org/1999/xlink" content-type="arpha" xlink:type="simple">82D3FCF1-EF42-5F75-AD54-2E2D54CEDD4A</object-id><label>Figure 1.</label><caption><p>Drawing of <italic><tp:taxon-name><tp:taxon-name-part taxon-name-part-type="genus" reg="Epidendrum">Epidendrum</tp:taxon-name-part><tp:taxon-name-part taxon-name-part-type="species" reg="lufinorum">lufinorum</tp:taxon-name-part></tp:taxon-name></italic> sp. nov. <bold>A</bold> habit <bold>B</bold> flower <bold>C</bold> dissected perianth <bold>D</bold> lip extended <bold>E</bold> column, lip and ovary, lateral view <bold>F</bold> lip in natural position, abaxial view <bold>G</bold> anther and pollinarium. Illustration by L. Ocupa from the holotype (<italic>L. Ocupa</italic> 211, <abbrev xmlns:xlink="http://www.w3.org/1999/xlink" content-type="institution" xlink:title="Herbarium Truxillense" id="ABBRID0EEMAC" xlink:type="simple">HUT</abbrev>).</p></caption><graphic xmlns:xlink="http://www.w3.org/1999/xlink" xlink:href="phytokeys-184-055-g001.jpg" position="float" orientation="portrait" xlink:type="simple" id="oo_605547.jpg"><uri content-type="original_file" xlink:type="simple">https://binary.pensoft.net/fig/605547</uri></graphic></fig></tp:treatment-sec><tp:treatment-sec sec-type="description" id="SECID0EOMAC"><title>Description.</title><p>Epiphytic <bold><italic>herb</italic></bold>, monopodial, branching, pendulous, slender, about 72 cm long including inflorescence. <bold><italic>Roots</italic></bold> 2 mm in diameter, basal, white, fleshy. <bold><italic>Stems</italic></bold> ca. 65 cm long, terete in cross section, new shoots produced from sub-apical nodes of primary stem, enveloped by tubular, fleshy, articulated, green with vinaceous spotted sheaths, membranaceous near leaf abscission, articulate and leaf-bearing above. <bold><italic>Leaves</italic></bold> 5.5–7.2 × 0.38–0.4 cm, linear, sessile, distichous, fleshy, semi-terete, descending, facing downwards, sulcate below, apex obtuse; sheaths 2.5–5.0 cm long, tubular, appressed, green with vinaceous spots as well as leaves. <bold><italic>Inflorescence</italic></bold> 7 cm long, apical, pendulous, 1–2-flowered, covered to mid portion by 3 successive, imbricating sheaths; peduncle ca. 4.4 cm long, terete, green with pale vinaceous spots; rachis 2 cm long, terete; sheaths 0.8–2.2 × 0.2–0.3 cm, green with vinaceous spots, ensiform, tubular, laterally compressed, ancipitous, apex acute, decreasing in size. <bold><italic>Floral bracts</italic></bold> 2.5 × 1.5 mm, fawn-colored with vinaceous spots, longitudinally triangular, minute, apex acuminate, base truncate. <bold><italic>Ovary</italic></bold> ca. 2 cm long, pedicellate, green with vinaceous spots, progressively thickened towards apex, slightly recurved, with 3 longitudinal furrows, one adaxially and two laterally, forming a ventral gibbose vesicle at the apex with basal portion of column. <bold><italic>Flowers</italic></bold> 1–2, lax, pendulous, resupinate, unscented; sepals and petals green, dorsally tinged reddish brown, abaxially with vinaceous spots and white margin; lip cream, becoming amber as it ages; column light green with vinaceous dorsal side. <bold><italic>Dorsal sepal</italic></bold> 2.4 × 0.4 cm, free, oblong-oblanceolate, arched forward, 5–veined, slightly concave in middle portion towards apex, 3–canaliculate abaxially, margins attenuate, apex obtuse. <bold><italic>Lateral sepals</italic></bold> 2.3 × 0.75 cm, free, obliquely oblong-oblanceolate, arched forward, 5-veined, slightly convex at base towards middle portion, margin slightly revolute, involute in middle portion towards apex, apex acute, dorsally keeled. <bold><italic>Petals</italic></bold> 2.2 × 0.2 cm, free, linear, slightly incurved, slender, 1–veined, longitudinally somewhat oblique, obtuse, margins slightly recurved. <bold><italic>Lip</italic></bold> 2.2 × 2.0 cm, 3–lobed, transversely cordate, apex emarginate, fleshy, rigid, strongly revolute in natural position, margin entire; lateral lobes 11.9 × 7.2 mm, semiorbicular when expanded; mid-lobe 15 × 7.5 mm, bilobate, ecallose, disc with 5 central, parallel, prominent, fleshy and thickened ribs, fused at base, disappearing in the middle of mid-lobe, the two most lateral ribs are much less prominent. <bold><italic>Column</italic></bold> 13 × 4 mm, clavate, forming a prominent, ventral, gibbose vesicle at base with apical portion of ovary; clinandrium-hood much reduced, margin entire. <bold><italic>Anther</italic></bold> 2.5 × 2.1 mm, broadly elliptical, yellowish green. <bold><italic>Pollinia</italic></bold> 4, fulvous, in 2 nearly equal pairs, obovoid, flattened at interfaces, caudicles attaching them in pairs, granulose, viscarium semi-liquid, translucent. <bold>Capsules</bold> not seen.</p><fig id="F2" position="float" orientation="portrait"><object-id xmlns:xlink="http://www.w3.org/1999/xlink" content-type="doi" xlink:type="simple">10.3897/phytokeys.184.70844.figure2</object-id><object-id xmlns:xlink="http://www.w3.org/1999/xlink" content-type="arpha" xlink:type="simple">EBF41B3F-7742-5CB2-BC07-1069A6EB98D0</object-id><label>Figure 2.</label><caption><p><italic><tp:taxon-name><tp:taxon-name-part taxon-name-part-type="genus" reg="Epidendrum">Epidendrum</tp:taxon-name-part><tp:taxon-name-part taxon-name-part-type="species" reg="lufinorum">lufinorum</tp:taxon-name-part></tp:taxon-name></italic> sp. nov., photographed in situ at the type locality <bold>A</bold> habit with stem apex including inflorescence <bold>B</bold> close-up of a stem segment with a new growth in early stage <bold>C</bold> lateral view of flower <bold>D</bold> abaxial view of flower with ovary and apical vesicle. Photographs by L. Ocupa (based on the holotype: <italic>L. Ocupa</italic> 211).</p></caption><graphic xmlns:xlink="http://www.w3.org/1999/xlink" xlink:href="phytokeys-184-055-g002.jpg" position="float" orientation="portrait" xlink:type="simple" id="oo_605548.jpg"><uri content-type="original_file" xlink:type="simple">https://binary.pensoft.net/fig/605548</uri></graphic></fig></tp:treatment-sec><tp:treatment-sec sec-type="Eponymy" id="SECID0EFPAC"><title>Eponymy.</title><p>The epithet is an acronym formed by the first two letters of the names Luis (1966–), Fiorella (1993–) and Noemí (1970–), parents and sister of the first author, to whom he wishes to dedicate this species.</p></tp:treatment-sec><tp:treatment-sec sec-type="distribution" id="SECID0EKPAC"><title>Distribution, habitat and comments on the conservation of the species.</title><p>This species is currently known only from the type locality in the northern zone of Peru, near the base of the hill known locally as Cerro Parcos, in the village of Villa Rica, San José de Lourdes district (Fig. <xref ref-type="fig" rid="F3">3</xref>). The habitat of <italic><tp:taxon-name><tp:taxon-name-part taxon-name-part-type="genus" reg="Epidendrum">Epidendrum</tp:taxon-name-part><tp:taxon-name-part taxon-name-part-type="species" reg="lufinorum">lufinorum</tp:taxon-name-part></tp:taxon-name></italic> is within an area with high agricultural activity such as the cultivation of <italic><tp:taxon-name><tp:taxon-name-part taxon-name-part-type="genus" reg="Coffea">Coffea</tp:taxon-name-part><tp:taxon-name-part taxon-name-part-type="species" reg="arabica">arabica</tp:taxon-name-part></tp:taxon-name></italic> L. (<tp:taxon-name><tp:taxon-name-part taxon-name-part-type="family">Rubiaceae</tp:taxon-name-part></tp:taxon-name> Juss.). No more individuals of this species were found in the surrounding areas, but a fertile individual (holotype) and some other small specimens growing as epiphytes on the trunks of <italic><tp:taxon-name><tp:taxon-name-part taxon-name-part-type="genus" reg="Coffea">C.</tp:taxon-name-part><tp:taxon-name-part taxon-name-part-type="species" reg="arabica">arabica</tp:taxon-name-part></tp:taxon-name></italic> plants, occasionally sharing the same phorophyte with other orchid species such as <italic><tp:taxon-name><tp:taxon-name-part taxon-name-part-type="genus" reg="Gongora">Gongora</tp:taxon-name-part><tp:taxon-name-part taxon-name-part-type="species" reg="aromatica">aromatica</tp:taxon-name-part></tp:taxon-name></italic> Rchb.f., <italic><tp:taxon-name><tp:taxon-name-part taxon-name-part-type="genus" reg="Masdevallia">Masdevallia</tp:taxon-name-part><tp:taxon-name-part taxon-name-part-type="species" reg="glandulosa">glandulosa</tp:taxon-name-part></tp:taxon-name></italic> Königer, <italic><tp:taxon-name><tp:taxon-name-part taxon-name-part-type="genus" reg="Stenia">Stenia</tp:taxon-name-part><tp:taxon-name-part taxon-name-part-type="species" reg="calceolaris">calceolaris</tp:taxon-name-part></tp:taxon-name></italic> (Garay) Dodson &amp; D.E.Benn. and <italic><tp:taxon-name><tp:taxon-name-part taxon-name-part-type="genus" reg="Telipogon">Telipogon</tp:taxon-name-part><tp:taxon-name-part taxon-name-part-type="species" reg="astroglossus">astroglossus</tp:taxon-name-part></tp:taxon-name></italic> Rchb.f., which would support the hypothesis of a possible adaptation of this species to anthropized environments. However, its habitat continues to be fragmented as a consequence of tree felling, the expansion of agricultural crops and practices such as pruning and clearing coffee trees of epiphytic plants. The latter is a very common practice among the local population, as a way to maintain optimal conditions for the efficient production of coffee beans, however, it threatens the presence of the few individuals of <italic><tp:taxon-name><tp:taxon-name-part taxon-name-part-type="genus" reg="Epidendrum">E.</tp:taxon-name-part><tp:taxon-name-part taxon-name-part-type="species" reg="lufinorum">lufinorum</tp:taxon-name-part></tp:taxon-name></italic> that may be growing.</p><fig id="F3" position="float" orientation="portrait"><object-id xmlns:xlink="http://www.w3.org/1999/xlink" content-type="doi" xlink:type="simple">10.3897/phytokeys.184.70844.figure3</object-id><object-id xmlns:xlink="http://www.w3.org/1999/xlink" content-type="arpha" xlink:type="simple">2B9C4BFA-3952-5AD9-951E-0AAFF79BB6CF</object-id><label>Figure 3.</label><caption><p>Species distribution map of the <italic><tp:taxon-name><tp:taxon-name-part taxon-name-part-type="genus" reg="Laxicaule">Laxicaule</tp:taxon-name-part></tp:taxon-name></italic> Group. Regions: <bold>1</bold> Cajamarca <bold>2</bold> Amazonas <bold>3</bold> Pasco <bold>4</bold> Junin Prepared by Luis Ocupa.</p></caption><graphic xmlns:xlink="http://www.w3.org/1999/xlink" xlink:href="phytokeys-184-055-g003.jpg" position="float" orientation="portrait" xlink:type="simple" id="oo_605549.jpg"><uri content-type="original_file" xlink:type="simple">https://binary.pensoft.net/fig/605549</uri></graphic></fig><p>Most of the coffee crops were located near secondary forest patches with some individuals of trees as <italic><tp:taxon-name><tp:taxon-name-part taxon-name-part-type="genus" reg="Cedrela">Cedrela</tp:taxon-name-part><tp:taxon-name-part taxon-name-part-type="species" reg="odorata">odorata</tp:taxon-name-part></tp:taxon-name></italic> L., <italic><tp:taxon-name><tp:taxon-name-part taxon-name-part-type="genus" reg="Delostoma">Delostoma</tp:taxon-name-part><tp:taxon-name-part taxon-name-part-type="species" reg="integrifolium">integrifolium</tp:taxon-name-part></tp:taxon-name></italic> D.Don, <italic><tp:taxon-name><tp:taxon-name-part taxon-name-part-type="genus" reg="Erythrina">Erythrina</tp:taxon-name-part><tp:taxon-name-part taxon-name-part-type="species" reg="edulis">edulis</tp:taxon-name-part></tp:taxon-name></italic> Triana ex Micheli and <italic><tp:taxon-name><tp:taxon-name-part taxon-name-part-type="genus" reg="Vochysia">Vochysia</tp:taxon-name-part><tp:taxon-name-part taxon-name-part-type="species" reg="vismiifolia">vismiifolia</tp:taxon-name-part></tp:taxon-name></italic> Spruce ex Warm.</p></tp:treatment-sec><tp:treatment-sec sec-type="phenology" id="SECID0ECFAE"><title>Phenology.</title><p><italic><tp:taxon-name><tp:taxon-name-part taxon-name-part-type="genus" reg="Epidendrum">Epidendrum</tp:taxon-name-part><tp:taxon-name-part taxon-name-part-type="species" reg="lufinorum">lufinorum</tp:taxon-name-part></tp:taxon-name></italic> was observed flowering in April, at the end of the rainy season in that region.</p></tp:treatment-sec><tp:treatment-sec sec-type="Notes on Laxicaule Group" id="SECID0ETFAE"><title>Notes on <tp:taxon-name><tp:taxon-name-part taxon-name-part-type="genus" reg="Laxicaule">Laxicaule</tp:taxon-name-part></tp:taxon-name> Group.</title><p>The combination of a monopodial pendulous habit, linear leaves, an apical inflorescence with few flowers, and a lip with a prominent ribbed disc places the new species in the informal <tp:taxon-name><tp:taxon-name-part taxon-name-part-type="genus" reg="Laxicaule">Laxicaule</tp:taxon-name-part></tp:taxon-name> Group.</p><p>There are two species in the group, both presently known from Peru: <italic><tp:taxon-name><tp:taxon-name-part taxon-name-part-type="genus" reg="Epidendrum">Epidendrum</tp:taxon-name-part><tp:taxon-name-part taxon-name-part-type="species" reg="laxicaule">laxicaule</tp:taxon-name-part></tp:taxon-name></italic> and <italic><tp:taxon-name><tp:taxon-name-part taxon-name-part-type="genus" reg="Epidendrum">E.</tp:taxon-name-part><tp:taxon-name-part taxon-name-part-type="species" reg="megalopentadactylum">megalopentadactylum</tp:taxon-name-part></tp:taxon-name></italic> (<xref ref-type="bibr" rid="B5">Hágsater and Huayta 2018</xref>) reported in Junin and Pasco, respectively (Fig. <xref ref-type="fig" rid="F4">4A, B</xref>).</p><fig id="F4" position="float" orientation="portrait"><object-id xmlns:xlink="http://www.w3.org/1999/xlink" content-type="doi" xlink:type="simple">10.3897/phytokeys.184.70844.figure4</object-id><object-id xmlns:xlink="http://www.w3.org/1999/xlink" content-type="arpha" xlink:type="simple">7B86CE4D-5F9C-5CE5-B2D0-FD5EA3B17403</object-id><label>Figure 4.</label><caption><p>Comparison and flowers close-up of the <italic><tp:taxon-name><tp:taxon-name-part taxon-name-part-type="genus" reg="Laxicaule">Laxicaule</tp:taxon-name-part></tp:taxon-name> Group</italic> species <bold>A</bold><italic><tp:taxon-name><tp:taxon-name-part taxon-name-part-type="genus" reg="Epidendrum">E.</tp:taxon-name-part><tp:taxon-name-part taxon-name-part-type="species" reg="laxicaule">laxicaule</tp:taxon-name-part></tp:taxon-name></italic> (Photo by I. Rolando) <bold>B</bold><italic><tp:taxon-name><tp:taxon-name-part taxon-name-part-type="genus" reg="Epidendrum">E.</tp:taxon-name-part><tp:taxon-name-part taxon-name-part-type="species" reg="megalopentadactylum">megalopentadactylum</tp:taxon-name-part></tp:taxon-name></italic> (Photo by F. Corcuera) <bold>C</bold><italic><tp:taxon-name><tp:taxon-name-part taxon-name-part-type="genus" reg="Epidendrum">E.</tp:taxon-name-part><tp:taxon-name-part taxon-name-part-type="species" reg="lufinorum">lufinorum</tp:taxon-name-part></tp:taxon-name></italic> sp. nov. (Photo by L. Ocupa).</p></caption><graphic xmlns:xlink="http://www.w3.org/1999/xlink" xlink:href="phytokeys-184-055-g004.jpg" position="float" orientation="portrait" xlink:type="simple" id="oo_605550.jpg"><uri content-type="original_file" xlink:type="simple">https://binary.pensoft.net/fig/605550</uri></graphic></fig><p>Among the two species belonging to the <tp:taxon-name><tp:taxon-name-part taxon-name-part-type="genus" reg="Laxicaule">Laxicaule</tp:taxon-name-part></tp:taxon-name> group, <italic><tp:taxon-name><tp:taxon-name-part taxon-name-part-type="genus" reg="Epidendrum">Epidendrum</tp:taxon-name-part><tp:taxon-name-part taxon-name-part-type="species" reg="lufinorum">lufinorum</tp:taxon-name-part></tp:taxon-name></italic> is most similar to <italic><tp:taxon-name><tp:taxon-name-part taxon-name-part-type="genus" reg="Epidendrum">E.</tp:taxon-name-part><tp:taxon-name-part taxon-name-part-type="species" reg="laxicaule">laxicaule</tp:taxon-name-part></tp:taxon-name></italic>, from which it differs in the shape and length of the dorsal sepal; the shape of the petals and the lip, disc ribs position of the lip; shape of the vesicle formed between the ovary and the column as well as the section of the stem. <italic><tp:taxon-name><tp:taxon-name-part taxon-name-part-type="genus" reg="Epidendrum">E.</tp:taxon-name-part><tp:taxon-name-part taxon-name-part-type="species" reg="lufinorum">lufinorum</tp:taxon-name-part></tp:taxon-name></italic> is easily distinguished from the other species of the <tp:taxon-name><tp:taxon-name-part taxon-name-part-type="genus" reg="Laxicaule">Laxicaule</tp:taxon-name-part></tp:taxon-name> group by the characteristics indicated in the <bold>Table <xref ref-type="table" rid="T1">1</xref></bold>. It is worth mentioning that the type specimen of <italic><tp:taxon-name><tp:taxon-name-part taxon-name-part-type="genus" reg="Epidendrum">E.</tp:taxon-name-part><tp:taxon-name-part taxon-name-part-type="species" reg="lufinorum">lufinorum</tp:taxon-name-part></tp:taxon-name></italic> we collected is a plant consisting of a flowering primary stem, with a new secondary branch clearly visible in its early stage of development (Fig. <xref ref-type="fig" rid="F2">2B</xref>).</p><table-wrap id="T1" position="float" orientation="portrait"><label>Table 1.</label><caption><p>Features distinguishing the species of <tp:taxon-name><tp:taxon-name-part taxon-name-part-type="genus" reg="Laxicaule">Laxicaule</tp:taxon-name-part></tp:taxon-name> Group.</p></caption><table id="TID0EI5AE" rules="all"><tbody><tr><th rowspan="1" colspan="1">Character</th><th rowspan="1" colspan="1">
                    <italic><tp:taxon-name><tp:taxon-name-part taxon-name-part-type="genus" reg="Epidendrum">E.</tp:taxon-name-part><tp:taxon-name-part taxon-name-part-type="species" reg="laxicaule">laxicaule</tp:taxon-name-part></tp:taxon-name></italic>
                  </th><th rowspan="1" colspan="1">
                    <italic><tp:taxon-name><tp:taxon-name-part taxon-name-part-type="genus" reg="Epidendrum">E.</tp:taxon-name-part><tp:taxon-name-part taxon-name-part-type="species" reg="megalopentadactylum">megalopentadactylum</tp:taxon-name-part></tp:taxon-name></italic>
                  </th><th rowspan="1" colspan="1">
                    <italic><tp:taxon-name><tp:taxon-name-part taxon-name-part-type="genus" reg="Epidendrum">E.</tp:taxon-name-part><tp:taxon-name-part taxon-name-part-type="species" reg="lufinorum">lufinorum</tp:taxon-name-part></tp:taxon-name></italic>
                  </th></tr><tr><td rowspan="1" colspan="1">Stem section</td><td rowspan="1" colspan="1">Elliptic</td><td rowspan="1" colspan="1">Ancipitose</td><td rowspan="1" colspan="1">Terete</td></tr><tr><td rowspan="1" colspan="1">Leaf size</td><td rowspan="1" colspan="1">8.5 × 0.45–0.47 cm</td><td rowspan="1" colspan="1">4.5–7.5 × 1.5–2.5 cm</td><td rowspan="1" colspan="1">5–7.2 × 0.38–0.4 cm</td></tr><tr><td rowspan="1" colspan="1">Inflorescence</td><td rowspan="1" colspan="1">6 cm long</td><td rowspan="1" colspan="1">Sessile, compact</td><td rowspan="1" colspan="1">7 cm long</td></tr><tr><td rowspan="1" colspan="1">Leaf shape</td><td rowspan="1" colspan="1">Linear</td><td rowspan="1" colspan="1">Narrowly lanceolate</td><td rowspan="1" colspan="1">Linear</td></tr><tr><td rowspan="1" colspan="1">Cross section leaf</td><td rowspan="1" colspan="1">Semiterete</td><td rowspan="1" colspan="1">Flat, conduplicate at base</td><td rowspan="1" colspan="1">Semiterete</td></tr><tr><td rowspan="1" colspan="1">Ovary length</td><td rowspan="1" colspan="1">1.3–1.5 cm</td><td rowspan="1" colspan="1">1.6 cm</td><td rowspan="1" colspan="1">2.0 cm</td></tr><tr><td rowspan="1" colspan="1">Ovary vesicle</td><td rowspan="1" colspan="1">Globose</td><td rowspan="1" colspan="1">Absent</td><td rowspan="1" colspan="1">Gibbose</td></tr><tr><td rowspan="1" colspan="1">Number of flowers</td><td rowspan="1" colspan="1">3–4</td><td rowspan="1" colspan="1">3–5</td><td rowspan="1" colspan="1">1–2</td></tr><tr><td rowspan="1" colspan="1">Dorsal sepal size</td><td rowspan="1" colspan="1">3.2 × 0.6 cm</td><td rowspan="1" colspan="1">3.8 × 1.0 cm</td><td rowspan="1" colspan="1">2.4 × 0.4 cm</td></tr><tr><td rowspan="1" colspan="1">Dorsal sepal shape</td><td rowspan="1" colspan="1">Narrowly oblanceolate</td><td rowspan="1" colspan="1">Narrowly elliptic-ovate</td><td rowspan="1" colspan="1">Oblong-oblanceolate</td></tr><tr><td rowspan="1" colspan="1">Dorsal sepal apex</td><td rowspan="1" colspan="1">Acute</td><td rowspan="1" colspan="1">Acute</td><td rowspan="1" colspan="1">Obtuse</td></tr><tr><td rowspan="1" colspan="1">Lateral sepal size</td><td rowspan="1" colspan="1">2.6 × 0.9 cm</td><td rowspan="1" colspan="1">4.0 × 1.2 cm</td><td rowspan="1" colspan="1">2.3 × 0.75 cm</td></tr><tr><td rowspan="1" colspan="1">Lateral sepal shape</td><td rowspan="1" colspan="1">Obliquely oblong-oblanceolate</td><td rowspan="1" colspan="1">Narrowly elliptic-ovate, slightly oblique</td><td rowspan="1" colspan="1">Obliquely oblong-oblanceolate</td></tr><tr><td rowspan="1" colspan="1">Petals size</td><td rowspan="1" colspan="1">2.8 × 0.2 cm</td><td rowspan="1" colspan="1">3.8 × 1.0 cm</td><td rowspan="1" colspan="1">2.2 × 0.2 cm</td></tr><tr><td rowspan="1" colspan="1">Petals shape</td><td rowspan="1" colspan="1">Narrowly linear-lanceolate</td><td rowspan="1" colspan="1">Narrowly elliptic</td><td rowspan="1" colspan="1">Linear</td></tr><tr><td rowspan="1" colspan="1">Petals ápex</td><td rowspan="1" colspan="1">Acuminate</td><td rowspan="1" colspan="1">Acute</td><td rowspan="1" colspan="1">Obtuse</td></tr><tr><td rowspan="1" colspan="1">Lip size</td><td rowspan="1" colspan="1">2.0 × 2.6 cm</td><td rowspan="1" colspan="1">3.3 × 3.1 cm</td><td rowspan="1" colspan="1">2.2 × 2.0 cm</td></tr><tr><td rowspan="1" colspan="1">Lip shape and lobes</td><td rowspan="1" colspan="1">Transverse, 3-lobed</td><td rowspan="1" colspan="1">Suborbicular, entire</td><td rowspan="1" colspan="1">Transversely cordate, 3-lobed</td></tr><tr><td rowspan="1" colspan="1">Disc of lip</td><td rowspan="1" colspan="1">5-parallel ribs projecting distally</td><td rowspan="1" colspan="1">5-ribs</td><td rowspan="1" colspan="1">5-parallel and central ribs</td></tr><tr><td rowspan="1" colspan="1">Column size</td><td rowspan="1" colspan="1">1.25 cm long</td><td rowspan="1" colspan="1">1.0 cm long</td><td rowspan="1" colspan="1">1.3 cm long</td></tr><tr><td rowspan="1" colspan="1">Column shape</td><td rowspan="1" colspan="1">Clavate</td><td rowspan="1" colspan="1">Straight</td><td rowspan="1" colspan="1">Clavate</td></tr></tbody></table></table-wrap><p>In May 2015, a specimen of another species, <tp:taxon-name><tp:taxon-name-part taxon-name-part-type="genus" reg="Epidendrum">Epidendrum</tp:taxon-name-part><tp:taxon-name-part taxon-name-part-type="uncertainty-rank">aff.</tp:taxon-name-part><tp:taxon-name-part taxon-name-part-type="species" reg="laxicaule">laxicaule</tp:taxon-name-part></tp:taxon-name> sp. nov., was found growing as an epiphyte in a montane forest in the western part of Amazonas department in northern Peru, in the Cajaruro district of Utcubamba province, at an elevation of 1685 m. It was observed and validated with photographs (Fig. <xref ref-type="fig" rid="F5">5A, B, C</xref>) by Luis Pillaca and shows vegetative and morphological characteristics similar to those of <italic><tp:taxon-name><tp:taxon-name-part taxon-name-part-type="genus" reg="Epidendrum">E.</tp:taxon-name-part><tp:taxon-name-part taxon-name-part-type="species" reg="laxicaule">laxicaule</tp:taxon-name-part></tp:taxon-name></italic> and <italic><tp:taxon-name><tp:taxon-name-part taxon-name-part-type="genus" reg="Epidendrum">E.</tp:taxon-name-part><tp:taxon-name-part taxon-name-part-type="species" reg="lufinorum">lufinorum</tp:taxon-name-part></tp:taxon-name></italic>. However, it has flat and thick, narrow leaves, a much more prominent vesicle at the apex of the ovary and the narrower lip with three parallel and central ribs. Pillaca indicates that the area where the specimen was found has been destroyed due to agricultural encroachment.</p><fig id="F5" position="float" orientation="portrait"><object-id xmlns:xlink="http://www.w3.org/1999/xlink" content-type="doi" xlink:type="simple">10.3897/phytokeys.184.70844.figure5</object-id><object-id xmlns:xlink="http://www.w3.org/1999/xlink" content-type="arpha" xlink:type="simple">CA842D5E-2722-56EF-AA4D-FCE3BDABC97C</object-id><label>Figure 5.</label><caption><p>Other undescribed species of the <tp:taxon-name><tp:taxon-name-part taxon-name-part-type="genus" reg="Laxicaule">Laxicaule</tp:taxon-name-part></tp:taxon-name> Group found in Amazonas <bold>A, B, C</bold><italic><tp:taxon-name><tp:taxon-name-part taxon-name-part-type="genus" reg="Epidendrum">Epidendrum</tp:taxon-name-part><tp:taxon-name-part taxon-name-part-type="uncertainty-rank">aff.</tp:taxon-name-part><tp:taxon-name-part taxon-name-part-type="species" reg="laxicaule">laxicaule</tp:taxon-name-part></tp:taxon-name></italic> sp. nov. and <tp:taxon-name><tp:taxon-name-part taxon-name-part-type="genus" reg="Epidendrum">E.</tp:taxon-name-part></tp:taxon-name><italic><tp:taxon-name><tp:taxon-name-part taxon-name-part-type="genus" reg="Epidendrum"/><tp:taxon-name-part taxon-name-part-type="species" reg="lufinorum">lufinorum</tp:taxon-name-part></tp:taxon-name></italic><bold>D, E</bold><italic><tp:taxon-name><tp:taxon-name-part taxon-name-part-type="genus" reg="Epidendrum">Epidendrum</tp:taxon-name-part><tp:taxon-name-part taxon-name-part-type="uncertainty-rank">aff.</tp:taxon-name-part><tp:taxon-name-part taxon-name-part-type="species" reg="megalopentadactylum">megalopentadactylum</tp:taxon-name-part></tp:taxon-name></italic> sp. nov. Photographs by L. Pillaca (<bold>A, B, C</bold>) and L. Ocupa (<bold>D, E</bold>).</p></caption><graphic xmlns:xlink="http://www.w3.org/1999/xlink" xlink:href="phytokeys-184-055-g005.jpg" position="float" orientation="portrait" xlink:type="simple" id="oo_605551.jpg"><uri content-type="original_file" xlink:type="simple">https://binary.pensoft.net/fig/605551</uri></graphic></fig><p>A year later, in the same department, but in the province of Bagua, district of Aramango, a specimen of an additional species, <tp:taxon-name><tp:taxon-name-part taxon-name-part-type="genus" reg="Epidendrum">Epidendrum</tp:taxon-name-part><tp:taxon-name-part taxon-name-part-type="uncertainty-rank">aff.</tp:taxon-name-part><tp:taxon-name-part taxon-name-part-type="species" reg="megalopentadactylum">megalopentadactylum</tp:taxon-name-part></tp:taxon-name> sp. nov., was found as part of the private collection of Ricardo Saens Saavedra†. This specimen observed and photographed (Fig. <xref ref-type="fig" rid="F5">5 D, E</xref>) by Luis Ocupa, presents morphological characteristics similar to <italic><tp:taxon-name><tp:taxon-name-part taxon-name-part-type="genus" reg="Epidendrum">E.</tp:taxon-name-part><tp:taxon-name-part taxon-name-part-type="species" reg="megalopentadactylum">megalopentadactylum</tp:taxon-name-part></tp:taxon-name></italic>, such as pendulous plants with flat leaves, conduplicate at the base, strongly laterally compressed and ancipitous stems and an entire lip, but is distinguished by the presence of a vesicle and the lip without ribs.</p></tp:treatment-sec><ref-list><ref id="B5"><mixed-citation xmlns:xlink="http://www.w3.org/1999/xlink" xlink:type="simple"><person-group><name name-style="western"><surname>Hágsater</surname><given-names>E</given-names></name><name name-style="western"><surname>Huayta</surname><given-names>A</given-names></name></person-group> (<year>2018</year>) <italic><tp:taxon-name><tp:taxon-name-part taxon-name-part-type="genus">Epidendrum</tp:taxon-name-part><tp:taxon-name-part taxon-name-part-type="species">megalopentadactylum</tp:taxon-name-part></tp:taxon-name></italic> Hágsater &amp; Huayta. In: Hágsater E, Santiago E (Eds) The Genus <italic><tp:taxon-name><tp:taxon-name-part taxon-name-part-type="genus">Epidendrum</tp:taxon-name-part></tp:taxon-name></italic>, Part 12, Icones Orchidacearum 16(2): e1683. <ext-link xlink:type="simple" ext-link-type="uri" xlink:href="https://www.herbarioamo.org/index_archivos/Fascicle16_2.pdf">https://www.herbarioamo.org/index_archivos/Fascicle16_2.pdf</ext-link></mixed-citation></ref></ref-list></tp:taxon-treatment>
